# Supplementary material for: Strongly Metal-Adhesive and Self-Healing Gelatin@Polydopamine-Based Hydrogels with Long-Term Antioxidant Activity
Source: Antioxidants (Basel). 2023 Sep 14;12(9):1764. doi: 10.3390/antiox12091764 (PMC10525539; doi:10.3390/antiox12091764)
Supplement: Supplementary file 1 [file antioxidants-12-01764-s001.zip]

Archive with 1 entries (1 files):
- antioxidants-2601502-supplementary.pdf
